# Supplementary material for: Serum Extracellular Vesicles as Pathogenetic Signals in Obese and Lean Patients with Metabolic Dysfunction-Associated Steatotic Liver Disease
Source: Metabolites. 2025 Nov 17;15(11):746. doi: 10.3390/metabo15110746 (PMC12654108; doi:10.3390/metabo15110746)
Supplement: Supplementary file 1 [file metabolites-15-00746-s001.zip]

Archive with 5 entries (3 files):
- metabolites-3935350-supplementary/
- metabolites-3935350-supplementary/Figure S1-3_PR/
- metabolites-3935350-supplementary/Figure S1-3_PR/Figure S1_PR.pdf
- metabolites-3935350-supplementary/Figure S1-3_PR/Figure S2_PR.pdf
- metabolites-3935350-supplementary/Figure S1-3_PR/Figure S3_PR.pdf
